# Supplementary material for: Sox9 Transcriptionally Represses Spp1 to Prevent Matrix Mineralization in Maturing Heart Valves and Chondrocytes
Source: PLoS One. 2011 Oct 26;6(10):e26769. doi: 10.1371/journal.pone.0026769 (PMC3202586; doi:10.1371/journal.pone.0026769)
Supplement: Table S1 — Data analysis of ChIP-on-chip using Tiling Analysis Software and Integrated Genome Browser (Affymetrix). Enrichment of indicated target genes was determined by setting a graph threshold for signal intensity (value≥30) and minimum run (100 base pairs) in the Integrated Genome Browser (Affymetrix) based on a known Sox9 binding site in the CLP promoter. (XLSX) [file pone.0026769.s001.xlsx]

## Sheet: Sheet1
ChIP Data
				Next transcript downstream (+)			Next transcript downstream (-)			Next transcript upstream (+)			Next transcript upstream (-)
	Chr	Begin	End	Symbol	Accession #		Symbol	Accession #		Symbol	Accession #		Symbol	Accession #
1	1	9875801	9875875	Sgk3	AK077817		EG620986	XM_912995		Sgk3	NM_177547		Snhg6	NR_024067
2	1	24922758	24922905	669171	XR_032951		ENSMUSG00000064354	AK131586		Lmbrd1	NM_026719		4930472D16Rik	XR_035267
3	1	24924821	24925028	669171	XR_032951		ENSMUSG00000064354	AK131586		Lmbrd1	NM_026719		4930472D16Rik	XR_035267
4	1	25832726	25832799	ENSMUSG00000052558	ENSMUST00000064487		AK141123	AK141123		AK036815	AK036815		Bai3	NM_175642
5	1	43422321	43422426	Nck2	ENSMUST00000114744		AK144903	AK144903		EG666644	XM_001472380		Uxs1	ENSMUST00000076997
6	1	69536178	69536356	AK040429	AK040429		EG667842	XR_032645		AK035421	AK035421		AK134046	AK134046
7	1	71138324	71138396	AK007117	AK007117		Bard1	AK139106		A830006F12Rik	NM_177164		Bard1	NM_007525
8	1	86472802	86472876	100039794	XM_001473524		639868	XM_001473499		A530040E14Rik	XM_001472069		Sp110	XM_001474231
9	1	107308625	107309007	100041985	XM_001476438		Rnf152	NM_178779		AK139656	AK139656		Pign	NM_013784
10	1	110959663	110959743	Cdh7	AK042657		EG435640	XR_033060		AK038167	AK038167		Cdh19	NM_001081386
11	1	116120053	116120262	Cntnap5a	ENSMUST00000043725		9330185C12Rik	AK020392		AK156141	AK156141		AK043174	AK043174
12	1	116242598	116242669	Cntnap5a	ENSMUST00000043725		9330185C12Rik	AK020392		AK156141	AK156141		AK043174	AK043174
13	1	119506436	119506577	B020011L13Rik	XM_488281		AK156152	AK156152		AK034061	AK034061		AK171844	AK171844
14	1	150214962	150215035	Ptgs2	AK166221		AK043237	AK043237		AK155941	AK155941		100042792	XR_033926
15	1	153732798	153732869	AK134401	AK134401		2810414N06Rik	AK013093		Edem3	NM_001039644		1700025G04Rik	AK167392
16	1	156033604	156033727	ENSMUSG00000066797	ENSMUST00000086195		A830008E24Rik	AK154552		Glul	AK159888		4930452N14Rik	AK019628
17	1	157142904	157143128	Acbd6	AK082937		Xpr1	AK082228		Stx6	AK163167		Xpr1	NM_011273
18	1	160932983	160933052	4930562F17Rik	XM_001472793		1600012P17Rik	AK005436		Astn1	NM_007495		EG240853	XM_136323
19	1	171268034	171268098	Rgs5	AK044096		1700063I16Rik	AK018872		Lmx1a	ENSMUST00000111377		EG383613	XM_917451
20	1	173412996	173413180	Refbp2	ENSMUST00000081527		AK085275	AK085275		F11r	NM_172647		B930036N10Rik	AK154483
21	1	174236804	174236883	Igsf8	ENSMUST00000085912		Atp1a2	NM_178405		Igsf8	AK048270		Pea15a	ENSMMUT00000025070
22	1	182008020	182008129	Cdc42bpa	AK047837		100042190	XR_031499		Cdc42bpa	XM_976135		AK143701	AK143701
23	1	186866825	186866906	4930433J02Rik	AK015304		Mark1	ENSMUST00000027929		AK034847	AK034847		ENSMUSG00000079160	ENSMUST00000110986
24	1	195028554	195028848	4930570N18Rik	AK019800		Traf3ip3	AK041994		Irf6	AK050275		Hsd11b1	NM_001044751
25	2	5840251	5840326	Upf2	NM_001081132		Dhtkd1	AK050057		ENSMUSG00000075547	ENSMUST00000100443		Dhtkd1	AK049272
26	2	5843914	5843970	Upf2	NM_001081132		Dhtkd1	XM_915430		ENSMUSG00000075547	ENSMUST00000100443		Dhtkd1	AK049272
27	2	18092148	18092179	Mllt10	AK081146		AK144404	AK144404		Mllt10	NM_010804		OTTMUSG00000011541	XR_032838
28	2	18730656	18730728	4930426L09Rik	NR_024323		4933439G12Rik	AK017121		BC061194	ENSMUST00000095132		Pip4k2a	AK040558
29	2	20574920	20574956	AK137063	AK137063		F630007L15Rik	AK154187		Etl4	ENSMUST00000066509		Arhgap21	ENSMUST00000114592
30	2	21260416	21260457	Gpr158	AK083234		4933434I06Rik	AK017056		Thnsl1	ENSMUST00000102951		AK045870	AK045870
31	2	29083774	29083885	Med27	AK147181		Ntng2	AK011411		Setx	NM_198033		Ntng2	ENSMUST00000091153
32	2	34329793	34329873	4930414H07Rik	AK015137		Pbx3	XM_001478299		Mapkap1	NM_177345		Fbxw2	ENSMUST00000054039
33	2	35093558	35093683	Gsn	AK089934		Rab14	ENSMUST00000113025		AK133056	AK133056		Stom	AK077435
34	2	39030925	39030961	AK144129	AK144129		A130054J05Rik	AK037846		AK088428	AK088428		A930041I02Rik	NM_178778
35	2	39765261	39765293	AK139755	AK139755		LOC100044555	XR_030769		AK144129	AK144129		OTTMUSG00000012282	XM_001479550
36	2	52033906	52033973	4930573O16Rik	AK019812		Neb	ENSMUST00000100112		AK081133	AK081133		Neb	NM_010889
37	2	52220983	52221039	OTTMUSG00000012540	XM_001476803		Neb	NM_010889		4930573O16Rik	AK019812		Arl5a	NM_182994
38	2	52242462	52242709	A430018G15Rik	AK158207		Neb	NM_010889		OTTMUSG00000012540	XM_001476803		Arl5a	NM_182994
39	2	57073077	57073243	Gpd2	XM_001479893		BB557941	XM_001477183		4930555B11Rik	AK016127		A930012O16Rik	AK169486
40	2	60825129	60825194	Tank	ENSMUST00000112501		OTTMUSG00000012844	AK138134		OTTMUSG00000012842	XM_001474325		AK142420	AK142420
41	2	67444658	67444696	AK038647	AK038647		F830016D02Rik	AK156311		Xirp2	AK009221		AK136608	AK136608
42	2	68593354	68593422	Lass6	AK081354		Stk39	ENSMUST00000102715		4932414N04Rik	ENSMUST00000055930		AK084345	AK084345
43	2	72529564	72529600	8430437L04Rik	AK018472		4930550I04Rik	AK016087		OTTMUSG00000013175	XM_911197		6430710C18Rik	AK018302
44	2	72869053	72869161	OTTMUSG00000013277	XR_032664		2410164B09Rik	AK010824		1700011J10Rik	AK005870		Ola1	NM_025942
45	2	81941953	81942057	AK149001	AK149001		AK019820	AK019820		Zfp804a	NM_175513		100041308	XM_001476538
46	2	85293359	85293431	Olfr996	ENSMUST00000077075		Olfr995	ENSMUST00000099924		OTTMUSG00000013464	XM_923061		4833423E24Rik	AK076485
47	2	86874505	86874541	Olfr1112	NM_146661		Olfr1105	ENSMUST00000099868		Olfr1102	ENSMUST00000055129		Olfr1106	ENSMUST00000099867
48	2	87034559	87034707	Olfr1113	NM_207565		Olfr1111	NM_146593		Olfr1112	NM_146661		ENSMUSG00000044487	ENSMUST00000053050
49	2	87248009	87248128	Olfr1123	ENSMUST00000054974		ENSMUSG00000044487	ENSMUST00000053050		Olfr1122	XR_033874		Pramel7	NM_178250
50	2	87283958	87284151	Olfr1126	ENSMUST00000071355		ENSMUSG00000044487	ENSMUST00000053050		Olfr1125	ENSMUST00000062494		Pramel7	NM_178250
51	2	87989571	87989752	Olfr1168	NM_146531		Olfr1166	NM_146650		Olfr1161	ENSMUST00000054845		Olfr1167	ENSMUST00000099832
52	2	87990497	87990579	Olfr1168	NM_146531		Olfr1167	ENSMUST00000099832		Olfr1161	ENSMUST00000054845		Olfr1170	NM_146532
53	2	88282037	88282265	Olfr1183	ENSMUST00000102618		Olfr1181	ENSMUST00000099823		Olfr1178	ENSMUST00000075640		Olfr1182	ENSMUST00000102619
54	2	88573584	88573788	Olfr1201	ENSMUST00000073458		Olfr1197	ENSMUST00000099815		Olfr1193	ENSMUST00000081697		Olfr1198	ENSMUST00000099814
55	2	88880474	88880692	Olfr1255	ENSMUST00000057369		Olfr1217	ENSMUST00000099799		Olfr1212	ENSMUST00000111556		Olfr1218	ENSMUST00000099798
56	2	88885144	88885252	Olfr1255	ENSMUST00000057369		Olfr1217	ENSMUST00000099799		Olfr1212	ENSMUST00000111556		Olfr1218	ENSMUST00000099798
57	2	88953244	88953314	Olfr1255	ENSMUST00000057369		Olfr1221	ENSMUST00000099795		Olfr1212	ENSMUST00000111556		Olfr1222	ENSMUST00000099794
58	2	89839388	89839446	Olfr1262	ENSMUST00000111508		Olfr1259	ENSMUST00000111514		Olfr1261	ENSMUST00000077785		Olfr1264	ENSMUST00000099758
59	2	90034613	90034719	LOC638059	XM_913939		Olfr1270	NM_146985		GA_x5J8B7W2BV0-3116-4045	ENSMUST00000111501		Olfr1506	ENSMUST00000099753
60	2	90575334	90575367	Fnbp4	NM_018828		AK133198	AK133198		Nup160	AK012715		Fnbp4	AK018903
61	2	109169363	109169399	Bdnf	NM_007540		Mett5d1	AK148431		Kif18a	NM_139303		OTTMUSG00000015121	XR_034517
62	2	110840120	110840348	OTTMUSG00000015184	XR_034530		Ano3	ENSMUST00000111019		Muc15	AK142590		Ano3	XM_001002058
63	2	110840466	110840498	OTTMUSG00000015184	XR_034530		Ano3	ENSMUST00000111019		Muc15	AK142590		Ano3	XM_001002058
64	2	111550726	111550948	Olfr1301	ENSMUST00000080094		Olfr1298	ENSMUST00000090322		Olfr1300-ps1	AK048911		Olfr1303	NM_146402
65	2	112032621	112032688	Lpcat4	NM_207206		AK085491	AK085491		AK146794	AK146794		RP23-336F11.32	NM_172521
66	2	120156264	120156341	AK156864	AK156864		Vps39	AK140564		Pla2g4b	NM_145378		Vps39	AK140041
67	2	120630634	120630822	AV039307	AK016823		B930063I24Rik	AK047443		Stard9	AK029170		Cdan1	ENSMUST00000028736
68	2	124873243	124873280	Slc24a5	AK089225		100043367	XM_001480048		Sema6d	NM_172537		AK078411	AK078411
69	2	144311348	144311384	Polr3f	AK076538		6330439K17Rik	AK078087		OTTMUSG00000003825	AK137157		6330439K17Rik	NM_172859
70	2	155983014	155983055	A930012N16Rik	AK020850		Rbm39	AK046526		Romo1	ENSMUST00000109597		Rbm39	NM_133242
71	2	156238659	156238799	Epb4.1l1	ENSMUST00000069919		OTTMUSG00000015874	XM_906777		1700057D03Rik	AK006822		AK032272	AK032272
72	2	173063467	173063544	AK145161	AK145161		Pmepa1	XM_986662		Pck1	AK030327		Pmepa1	ENSMUST00000109115
73	3	6647563	6647598	Pkia	NM_008862		1700008P02Rik	XM_992512		100039349	XM_001472736		Il7	AK041403
74	3	16877760	16877801	2610100L16Rik	AK011787		100040034	XM_001473985		AK083219	AK083219		AK044259	AK044259
75	3	30416964	30416997	LOC100045949	XM_001475092		Evi1	NM_021442		AK145113	AK145113		Evi1	AK052472
76	3	34454896	34455142	B230215L15Rik	AK045614		AK034351	AK034351		EG665636	XM_986702		AK080448	AK080448
77	3	48397609	48397687	AK131691	AK131691		EG666202	XR_030940		ENSMUSG00000078751	ENSMUST00000108063		1700018B24Rik	NR_003617
78	3	51504860	51504901	AK148003	AK148003		Maml3	AK144864		ENSMUSG00000074603	ENSMUST00000099104		Maml3	ENSMUST00000121440
79	3	51527658	51527801	AK148003	AK148003		Maml3	AK144864		ENSMUSG00000074603	ENSMUST00000099104		Maml3	ENSMUST00000121440
80	3	73267791	73267831	AK139585	AK139585		Slitrk3	AK158856		LOC626082	AK044425		4930509J09Rik	AK015737
81	3	73268957	73268995	AK139585	AK139585		Slitrk3	AK158856		LOC626082	AK044425		4930509J09Rik	AK015737
82	3	82752924	82753104	Fgg	AK013887		Lrat	NM_023624		4930564K09Rik	AK161442		Fgb	XM_862743
83	3	83298306	83298344	100042007	XM_001477370		ENSMUSG00000074517	AK140333		AK081675	AK081675		1700028M03Rik	XM_920596
84	3	94590840	94590889	Pogz	ENSMUST00000107270		Cgn	NM_001037711		Selenbp2	XR_031053		Cgn	XM_001001375
85	3	98738098	98738184	AK076933	AK076933		Hao3	AK143991		Gja5	NM_172863		5730437C11Rik	AK017623
86	3	102988589	102988624	Trim33	NM_053170		Nr1h5	NM_201622		Bcas2	NM_026602		Sycp1	XR_031643
87	3	113949331	113949362	Olfm3	AK049612		AK132829	AK132829		Col11a1	AK157734		AK041727	AK041727
88	3	123904009	123904054	EG668809	XM_001003736		Ndst3	AK141945		AK132686	AK132686		4921527H02Rik	AK014973
89	3	126436902	126436969	AK047169	AK088175		AK041310	AK041310		Camk2d	ENSMUST00000106396		Ank2	NM_001034168
90	3	128289105	128289174	AK039527	AK039527		D030025E07Rik	AK050844		ENSMUSG00000074237	AK156352		4933424H11Rik	AK016894
91	3	129732618	129732728	LOC675557	XM_983110		AK051697	AK051697		AK047352	AK047352		Sec24b	XM_001478242
92	3	146508070	146508254	Ttll7	XM_991015		Rpl11	XM_001475408		AK039285	AK039285		AK085270	AK085270
93	3	152799181	152799360	100040750	XM_001475181		St6galnac5	AK042683		Pigk	AK168666		4930482G09Rik	AK015610
94	3	158543387	158543423	LOC624759	AK158712		Lrrc7	NM_001081358		AK156797	AK156797
95	4	3803620	3803783	Chchd7	AK003308		Mos	AK133089		Lyn	XM_991890		Plag1	AK135759
96	4	3902413	3902663	A830012C17Rik	XM_001472556		OTTMUSG00000004411	NM_001105157		Chchd7	AK145105		Sdr16c5	AK136508
97	4	4717799	4717947	ENSMUSG00000054541	AK052165		AK135546	AK135546		AK054189	AK054189		Impad1	NM_177730
98	4	12097103	12097244	Hnrnpa3	XM_897632		Fam92a	ENSOANT00000031197		Rbm12b	NM_028226		Fam92a	ENSMUST00000108285
99	4	19482436	19482476	Fam82b	AK041199		AK081733	AK081733		100040306	XM_001474623		Cpne3	NM_027769
100	4	20084570	20084852	AK029221	AK029221		AK049790	AK051525		Ggh	NM_010281		Nkain3	AK141456
101	4	21612239	21612508	Ccnc	AK037957		Nkain3	AK049776		AK032544	AK032544		Prdm13	NM_001080771
102	4	25634453	25634702	AK142862	AK142862		AK043450	AK043450		Prdx6-rs2	XM_357368		Fut9	AK163871
103	4	26521853	26522008	AK157074	AK157074		AK156763	AK156763		AK142862	AK142862		4930548K13Rik	AK016071
104	4	41736594	41736829	623085	XM_001473534		Ccl27a	NM_001048179		Il11ra1	ENSMMUT00000029244		OTTMUSG00000006698	XM_001473508
105	4	41978426	41978669	100039894	XM_001473735		4930466F19Rik	ENSMUST00000098125		EG545605	ENSMUST00000098120		Ccl21b	ENSMUST00000115921
106	4	47714391	47714531	AK133250	AK133250		Alg2	NM_019998		Sec61b	NM_024171		AK089787	AK157153
107	4	48655299	48655332	Murc	AK009073		AK139782	AK139782		Tmeff1	XM_001473880		4933437F24Rik	AK017098
108	4	48764406	48764601	AK048554	AK048554		AK139782	AK139782		Murc	ENSMUST00000030033		4933437F24Rik	AK017098
109	4	52072118	52072226	OTTMUSG00000006986	XR_032371		C630028M04Rik	AK083215		Cylc2	AK015651		OTTMUSG00000007031	XR_032387
110	4	52102239	52102349	OTTMUSG00000006986	XR_032371		C630028M04Rik	AK083215		Cylc2	AK015651		OTTMUSG00000007031	XR_032387
111	4	58089444	58089799	Musk	ENSMUST00000098057		Svep1	AK136952		Akap2	AK085097		Svep1	NM_022814
112	4	60849133	60849166	OTTMUSG00000007484	XR_001996		OTTMUSG00000007431	ENSMUST00000117932		OTTMUSG00000007430	XR_030662		OTTMUSG00000012492	NM_001134674
113	4	64405359	64405684	LOC100046217	XM_001475811		AK076794	AK076794		AK157176	AK157176		Astn2	NM_019514
114	4	78278307	78278421	100040026	XM_001473968		Ptprd	XM_001473879		A430085M09Rik	AK138821		AK155944	AK155944
115	4	81965941	81965975	2310024H09Rik	AK132333		D830012I16Rik	AK031521		EG545641	XM_622347		Nfib	NM_008687
116	4	92979444	92979715	5830433M19Rik	ENSMUST00000094969		OTTMUSG00000007808	XR_033440		AK149399	AK149399		Tusc1	AK008612
117	4	97301146	97301214	A130013F12Rik	AK161966		E130114P18Rik	AK086602		Nfia	NM_001122952		E130114P18Rik	AK086199
118	4	97330255	97330494	A130013F12Rik	AK161966		E130114P18Rik	AK086602		Nfia	NM_001122952		E130114P18Rik	AK086199
119	4	97334324	97334365	A130013F12Rik	AK161966		E130114P18Rik	AK086602		Nfia	NM_001122952		E130114P18Rik	AK086199
120	4	97597718	97597754	AK085001	AK085001		4932416J16Rik	AK016528		Nfia	NM_001122952		OTTMUSG00000007992	XR_033581
121	4	101464422	101464528	AK084873	AK084873		AK089464	AK089464		Lepr	ENSMUST00000037552		B020004J07Rik	ENSMUST00000084386
122	4	107121515	107121747	Glis1	ENSBTAT00000023928		LOC100048070	XR_034330		Glis1	ENSMUST00000106738		4930552P06Rik	AK019761
123	4	108010361	108010397	AK144540	AK144540		Zyg11b	NM_001033634		2010305A19Rik	AK168902		Fam159a	NM_001099303
124	4	110364000	110364031	AK038474	AK038474		Elavl4	ENSMUST00000106603		Agbl4	ENSMUST00000106592		100040381	XM_001475453
125	4	110364142	110364248	AK038474	AK038474		Elavl4	ENSMUST00000106603		Agbl4	ENSMUST00000106592		100040381	XM_001475453
126	4	114784106	114784149	AK048538	AK048538		AK029934	AK029934		Pdzk1ip1	NM_026018		Cyp4x1	AK038526
127	4	115564127	115564164	ENSMUSG00000078238	ENSMUST00000105036		ENSMUSG00000078594	ENSMUST00000106512		6430628N08Rik	XM_149458		Dmbx1	NM_130865
128	4	118799232	118799301	Slc2a1	AK122999		OTTMUSG00000008833	XM_001476391		Slc2a1	XM_001090403		Zfp691	AK171649
129	4	118799404	118799439	Slc2a1	AK122999		OTTMUSG00000008833	XM_001476391		Slc2a1	XM_001090403		Zfp691	AK171649
130	4	124800476	124800577	1700041M05Rik	AK006677		Zc3h12a	AK152518		AK039242	AK039242		Zc3h12a	AK161150
131	4	128011784	128011858	AK082548	AK082548		Hmgb4	ENSMUST00000053830		Csmd2	ENSMUST00000097884		AK037544	AK037544
132	4	144937231	144937270	Rex2	ENSMUST00000030339		AK142508	AK142508		Dhrs3	NM_011303		AK082378	AK082378
133	4	145143464	145143541	ENSMUSG00000078502	ENSMUST00000105739		OTTMUSG00000011032	XM_112297		Rex2	ENSMUST00000030339		OTTMUSG00000011028	XR_033026
134	5	3607651	3607725	Pex1	AK087687		C030048B08Rik	NM_172991		Pex1	ENSMUST00000121291		4833413G10Rik	AK014689
135	5	6443737	6443843	AK157454	AK157454		100041208	XM_001475758		AK006939	AK006939		AK046183	AK046183
136	5	10564779	10564813	EG381612	NR_003596		EG381612	XR_032605		EG242809	XR_031445		AK132908	AK132908
137	5	15849927	15850095	Cacna2d1	AK036613		Sgip1	AK090117		Cacna2d1	NM_001110843		EG668131	XR_033239
138	5	16197861	16198006	100041749	XM_001474043		Sgip1	AK090117		Hgf	AK042121		EG668131	XR_033239
139	5	48176245	48176373	Slit2	AK053182		AK157046	AK157046		AK157652	AK157652		4930518C09Rik	AK015822
140	5	57588166	57588275	AK089758	AK089758		AK036287	AK036287		A930008L05Rik	AK020832		4932441J04Rik	AK039574
141	5	62287211	62287444	3110047P20Rik	NM_177006		100041524	XM_001476599		G6pd2	NM_019468		Arap2	NM_178407
142	5	68158575	68158656	AK035785	AK035785		AK047532	AK047532		OTTMUSG00000022538	AK048962		Atp8a1	ENSMUST00000113656
143	5	71556324	71556555	Gabrb1	NM_008069		Gabra2	NM_008066		Guf1	AK162869		635092	XM_001477666
144	5	91259924	91260095	LOC100044652	XM_001472772		Cxcl15	AK019412		AK085668	AK085668		Ereg	AK019057
145	5	95502586	95502619	EG666133	XM_981835		100041166	XR_032707		EG664954	XR_035680		ENSMUSG00000072817	XM_001476548
146	5	101801791	101801901	9430085M18Rik	AK020506		100041888	AK041193		100040902	AK079779		AK156068	AK156068
147	5	102084526	102084752	9430085M18Rik	AK020506		AK156068	AK156068		100040902	AK079779		Nkx6-1	NM_144955
148	5	104843902	104843977	Spp1	AK160540		100041145	XM_001475877		Mepe	ENSMUST00000066207		ENSMUSG00000058736	AK047634
149	5	105598273	105598379	AK043462	AK043462		BC057170	XR_004768		Pkd2	XR_032503		675363	XR_032536
150	5	107809784	107809847	AK131912	AK131912		AK086444	AK086444		Brdt	NM_054054		A830011I04	AK043597
151	5	112239490	112239566	1700016B01Rik	AK006010		E130006D01Rik	AK087393		C130026L21Rik	AK038902		AK139722	AK139722
152	5	112570312	112570346	1700016B01Rik	AK006010		AK139722	AK139722		C130026L21Rik	AK038902		Miat	AK028326
153	5	114567562	114567734	Usp30	AK162269		Svop	AK082744		Usp30	AK078164		Alkbh2	NM_175016
154	5	134922166	134922197	LOC100044132	XM_001480098		Gtf2ird1	ENSCAFT00000018889		LOC674185	XR_004618		Gtf2ird1	NM_001081465
155	5	142012570	142012605	AK036924	AK036924		AK157613	AK157613		Sdk1	ENSMUST00000085774		AK139684	AK139684
156	5	144510665	144510742	1700012G11Rik	AK040221		Usp42	NM_029749		Cyth3	AK159229		4921520G13Rik	ENSMUST00000079624
157	6	13756472	13756508	1110019D14Rik	AK143417		B630005N14Rik	ENSMUST00000045235		1700016P04Rik	XM_001473412		Gpr85	AK013598
158	6	16653705	16653779	AK139153	AK139153		AK157653	AK157653		AK144227	AK144227		Tcfec	AK159579
159	6	17432508	17432691	Met	ENSMUST00000080469		EG232599	AK047082		Met	NM_008591		AK089374	AK089374
160	6	27397258	27397290	6530409C15Rik	XM_994638		AK138139	AK138139		100041247	XM_001476040		Grm8	ENSMUST00000115324
161	6	29640635	29640671	Tspan33	AK172176		Tnpo3	AK049446		AK155570	AK155570		4930528J11Rik	AK029922
162	6	42724652	42724730	Olfr452	ENSMUST00000075468		Fam115a	AK014379		Olfr38	ENSMUST00000074499		ENSMUSG00000076500	ENSMUST00000103301
163	6	43016148	43016203	Olfr441	ENSMUST00000095954		Fam115a	AK014379		Olfr444	ENSMUST00000095955		ENSMUSG00000076500	ENSMUST00000103301
164	6	43072287	43072319	Olfr438	ENSMUST00000095953		ENSMUSG00000076500	ENSMUST00000103301		Olfr441	ENSMUST00000095954		1700024N05Rik	AK006308
165	6	47443037	47443084	F830010H11Rik	AK089716		A930035D04Rik	XM_887910		Cul1	XM_001165531		Ezh2	ENSMUST00000114618
166	6	49137766	49137837	AK042156	AK042156		AK137103	AK137103		AK155849	AK155849		Igf2bp3	NM_023670
167	6	51469800	51469832	Snx10	AK153127		Hnrnpa2b1	AK139427		LOC633016	XM_921371		100041820	XM_001477302
168	6	54544525	54544801	Plekha8	AK078040		Fkbp14	AK030620		Wipf3	XM_620310		Fkbp14	AK163384
169	6	55648644	55648750	Ccdc129	NM_001081665		Neurod6	NM_009717		100041339	XM_001476194		Pde1c	AK030423
170	6	56739520	56739597	ENSMUSG00000067371	ENSMUST00000087544		3110035G12Rik	AK014125		Avl9	XM_132538		Kbtbd2	ENSMUST00000114323
171	6	61044357	61044394	C130092O11Rik	AK031754		100041756	XM_001476951		C130092O11Rik	XM_001476966		A730020E08Rik	XM_001475005
172	6	64838415	64838446	C530040J15Rik	AK083058		AK145574	AK145574		Atoh1	NM_007500		Ptgds2	AK161155
173	6	69576449	69576587	ENSMUSG00000079541	ENSMUST00000114208		ENSMUSG00000076558	ENSMUST00000103359		ENSMUSG00000079542	ENSMUST00000114209		ENSMUSG00000076559	ENSMUST00000103360
174	6	78709475	78709547	AK135708	AK135708		Reg3g	NM_011260		Reg1	AK133506		Lrrtm4	AK033053
175	6	97159280	97159389	Arl6ip5	NM_022992		Uba3	AK159381		7030402D04Rik	AK132441		Lmod3	NM_001081157
176	6	97530937	97531107	C030006F08Rik	AK021049		AK036235	AK036235		AK053215	AK053215		Frmd4b	NM_145148
177	6	108597863	108597937	Bhlhe40	NM_011498		0610040F04Rik	AK002866		AK079738	AK079738		0610040F04Rik	AK039720
178	6	113999236	113999310	Slc6a11	NM_172890		Atp2b2	NM_009723		AK140501	AK140501		EG666491	XR_034873
179	6	116159073	116159177	D6Wsu116e	AK043764		9530062K07Rik	AK020619		D6Wsu116e	NM_026585		D6Wsu116e	AK133346
180	6	116601996	116602030	D030044L04Rik	AK083557		Rassf4	XM_001175343		8430408G22Rik	AK078806		Rassf4	NM_178045
181	6	120436208	120436347	1700072O05Rik	XM_987216		Ccdc77	AK031590		Il17ra	AK080226		Cecr6	NM_033567
182	6	121219926	121220067	Slc6a13	AK149557		Tuba8	AK042117		Usp18	NM_011909		AK085403	AK085403
183	6	124249123	124249317	Cd163	ENSMUST00000112541		Vmn2r27	NM_001104642		EG622297	XR_034651		1700013D24Rik	XM_989548
184	6	130810059	130810090	625758	AK017253		625566	XM_001480523		ENSMUSG00000079279	ENSMUST00000112003		EG636947	XM_912516
185	6	130913071	130913240	625758	AK017253		EG636947	XM_912516		ENSMUSG00000079279	ENSMUST00000112003		EG625648	XR_034740
186	6	134817400	134817622	2810454H06Rik	AK028630		AK087672	AK087672		Crebl2	NM_177687		Gpr19	AK140770
187	6	147016886	147016925	AK146536	AK168778		1700034J05Rik	XM_001475866		Mrps35	NM_145573		EG545893	XM_001475961
188	6	149093119	149093195	4833442J19Rik	XM_001256916		Dennd5b	NM_177192		4833442J19Rik	NM_177101		AK047167	AK047167
189	7	4245943	4246083	Ncr1	NM_010746		Cdc42ep5	AK008154		Pira6	NM_008848		AK137476	AK137476
190	7	4685505	4685611	Suv420h2	NM_146177		BC022651	NM_177887		Brsk1	NM_001003920		Cox6b2	NM_183405
191	7	6081611	6081895	4933431C10Rik	AK017001		V1rd6	NM_030738		Nlrp4c	NM_031389		Zfp787	NM_001013012
192	7	6082874	6083031	4933431C10Rik	AK017001		V1rd6	NM_030738		Nlrp4c	NM_031389		Zfp787	NM_001013012
193	7	7752080	7752373	100042703	XM_001479025		Vmn2r-ps38	XR_033937		AK017298	AK017298		100042673	XM_906063
194	7	11151403	11151437	V1rl1	ENSMUST00000055847		EG628580	XM_893341		V1re10	NM_134229		V1re9	NM_145842
195	7	24008230	24008262	Nlrp4e	ENSMUST00000076470		ENSMUSG00000074298	XM_001480674		620758	XM_885146		EG628664	XM_902140
196	7	28827939	28828089	Fcgbp	AK077773		Zfp850	XM_001480985		AK076358	AK076358		Psmc4	NM_011874
197	7	28828229	28828266	Fcgbp	AK077773		Zfp850	XM_001480985		AK076358	AK076358		Psmc4	NM_011874
198	7	29317272	29317501	Sycn	AK003083		Il28a	NM_001024673		Il28b	ENSMUST00000078364		Nccrp1	NM_001081115
199	7	29764491	29764524	Map4k1	AK143215		Eif3k	ENSMODT00000016959		AK077981	AK077981		Eif3k	ENSMUST00000108260
200	7	39078319	39078354	1700010N08Rik	AK005849		Pop4	AK054466		1600014C10Rik	NM_001085385		EG628019	XR_035023
201	7	39341487	39341519	AK089813	AK089813		EG434171	NM_001013810		1700010N08Rik	XM_001481159		100043467	XM_001480228
202	7	54408039	54408210	EG668846	XR_033182		LOC545964	AK033058		AK034312	AK034312		Mrgpra6	ENSMUST00000073793
203	7	54679354	54679395	Mrgprb13	XM_884524		Mrgpra1	NM_153095		EG668846	XR_033182		Mrgpra2	XM_001003345
204	7	54820578	54820658	Mrgprb13	XM_884524		677457	XM_001474409		EG668846	XR_033182		Mrgpra3	NM_153067
205	7	60584005	60584147	Luzp2	NM_178705		Gm1865	XM_284307		Mrps21	XM_885168		AK156247	AK156247
206	7	60587200	60587234	Luzp2	NM_178705		Gm1865	XM_284307		Mrps21	XM_885168		AK156247	AK156247
207	7	68710069	68710154	AK086683	AK086683		Ube2nl	XM_905142		100041248	XM_001476041		B230209E15Rik	XM_001478598
208	7	70771165	70771201	AK048915	AK048915		4930554H23Rik	AK019764		Otud7a	NM_130880		EG665083	XR_033051
209	7	71816837	71817063	Apba2	ENSBTAT00000027205		Mphosph10	NM_026483		Apba2	NM_007461		5730507A09Rik	ENSMUST00000107504
210	7	72760228	72760515	Tm2d3	AK044290		Gm1693	XM_358673		BC046251	AK149279		EG665234	XM_977142
211	7	73103510	73103691	Pcsk6	AK081039		ENSMUSG00000074080	AK154763		Pcsk6	XM_919493		AK080637	AK080637
212	7	74649155	74649228	AK034294	AK034294		EG665304	XM_977980		Lysmd4	AK015716		Lrrc28	ENSMUST00000085184
213	7	79866990	79867027	4933435G04Rik	AK017069		EG665570	XR_034027		ENSMUSG00000070035	ENSMUST00000071888		625243	XM_001479033
214	7	90234868	90235135	EG666160	AK040731		4933430H16Rik	AK016994		AK141819	AK141819		5930435M05Rik	AK020043
215	7	90606608	90606714	Tmc3	AK033432		AK034230	AK034230		EG666160	XR_033995		ENSMUSG00000074038	AK082155
216	7	90608084	90608260	Tmc3	AK033432		AK034230	AK034230		EG666160	XR_033995		ENSMUSG00000074038	AK082155
217	7	91104449	91104598	AK054026	AK054026		9930013L23Rik	AK018112		Mesdc2	NM_023403		9930013L23Rik	AK026540
218	7	91274376	91274634	AK132723	AK132723		Fam108c	ENSCAFT00000038153		AK054026	AK054026		Fam108c	NM_133722
219	7	95733904	95733937	Fzd4	NM_008055		Rps13	XM_001479760		Rab38	NM_028238		Tmem135	NM_028343
220	7	95880911	95880977	Fzd4	NM_008055		Rps13	XM_001479760		Rab38	NM_028238		Tmem135	NM_028343
221	7	97333086	97333123	AK086002	AK086002		2310010J17Rik	XM_922997		Picalm	NM_001101977		Picalm	AK171074
222	7	98299127	98299161	AK078252	AK078252		AK032241	AK032241		Dlg2	NM_011807		4931412I15Rik	AK016451
223	7	100169962	100170052	Fam181b	AK043957		4632434I11Rik	NM_001080995		AK032083	AK032083		ENSMUSG00000054061	AK079653
224	7	103275417	103275489	Odz4	ENSMUST00000107162		AK034106	AK034106		ENSMUSG00000055099	ENSMUST00000068485		OTTMUSG00000021245	AK131755
225	7	120744328	120744558	AK050715	AK050715		1700006P19Rik	AK005686		Far1	AK013613		EG434228	XM_989165
226	7	121260809	121260883	LOC100047223	XM_001477682		AK037636	AK037636		Spon1	AK084717		Rras2	NM_025846
227	7	123578352	123578388	100042798	AK138549		Pik3c2a	ENSMUST00000084660		ENSMUSG00000073861	AK142217		Pik3c2a	NM_011083
228	8	3429780	3429815	Arhgef18	AK083608		Insr	NM_010568		Arhgef18	NM_133962		Pex11c	AK007848
229	8	32699690	32699820	100041340	XM_001476196		Mak16	AK015369		7420700N18Rik	XM_001478703		AK054526	AK054526
230	8	33106929	33106965	AK142537	AK142537		Nrg1	AK170314		100041340	XM_001476196		Nrg1	ENSMUST00000080782
231	8	36134620	36134692	Ppp1r3b	AK052438		EG666792	XR_030714		AK016121	AK016121		1700123E06Rik	AK007248
232	8	39621617	39621656	Tusc3	ENSMUST00000035739		AK047700	AK047700		AK147093	AK147093		AK142095	AK142095
233	8	40364901	40365096	EG621335	XM_001472981		AK046824	AK046824		LOC100044762	XM_001472997		Msr1	ENSMUST00000026021
234	8	54207674	54207986	Aga	NM_001005847		ENSMUSG00000052825	XM_001474251		1190028D05Rik	XM_921061		AK142031	AK142031
235	8	56236535	56236567	Gm1153	XM_356464		Wdr17	AK044241		ENSMUSG00000074347	AK157637		Gm392	XM_142430
236	8	59852949	59852990	Scrg1	NM_009136		100040515	XM_001474844		5033428I22Rik	AK017203		Sap30	AK010928
237	8	59880809	59880846	Scrg1	NM_009136		100040515	XM_001474844		5033428I22Rik	AK017203		Sap30	AK010928
238	8	61169409	61169448	BC030500	NM_173411		AK084440	AK084440		100040711	XM_001474867		4930431L04Rik	ENSMUST00000077447
239	8	70558526	70558557	AK089688	AK089688		Psd3	ENSMUST00000038959		AK157413	AK157413		Psd3	AK028684
240	8	72384838	72385139	Tssk6	ENSMUST00000050373		1700093C20Rik	AK133399		Pbx4	ENSMUST00000081503		Cilp2	NM_026818
241	8	74508424	74508760	EG666033	XR_030537		670453	XR_030523		BC049349	AK020714		Cyp4f18	XM_001472253
242	8	76667727	76667910	AK149808	AK149808		Large	XM_001472068		AK041585	AK041585		ENSMUSG00000079011	AK166041
243	8	82706779	82706816	Gypa	AK157851		EG546075	XR_031274		Anapc10	AK043511		4930505O20Rik	AK015711
244	8	84979532	84979563	Rnf150	AK032722		Il15	AK155616		9530004M14Rik	AK020542		EG666289	XM_993407
245	8	104195892	104195930	AK082634	AK082634		100042078	XM_001478162		AK081749	AK081749		AK038730	AK038730
246	8	104480238	104480343	AK082634	AK082634		100042078	XM_001478162		AK081749	AK081749		AK038730	AK038730
247	9	3200597	3200628	4930422G07Rik	AK015178		4930433N12Rik	XR_035187		AK133027	AK133027		AK157341	AK157341
248	9	4229617	4229811	Kbtbd3	AK078744		100039236	XM_001472505		6330407I18Rik	AK018137		AK136852	AK136852
249	9	15143292	15143440	AK141370	AK141370		5830418K08Rik	AK030838		AK143036	AK143036		5830418K08Rik	NM_176976
250	9	18684342	18684422	Olfr832	ENSMUST00000060601		Olfr828	ENSMUST00000104914		Olfr830	ENSMUST00000078861		AK133315	AK133315
251	9	20500665	20500996	Rdh8	NM_001030290		Olfm2	ENSBTAT00000009935		9430006E15Rik	AK020405		Olfm2	AK037199
252	9	26947226	26947257	AK089637	AK089637		Jam3	AK017692		AK039971	AK039971		Jam3	NM_023277
253	9	31051207	31051315	EG638580	NM_001101597		Aplp2	AK164012		AK138612	AK138612		EG666539	AK029733
254	9	31900819	31900855	AK143067	AK143067		100042266	XR_033208		666622	XR_033220		Kcnj5	ENSCAFT00000035121
255	9	37934810	37934841	Olfr890	ENSMUST00000079804		EG627852	XM_892556		Olfr889	NM_146482		Olfr891	NM_146478
256	9	38679224	38679329	Olfr926	ENSMUST00000078289		Olfr919	NM_146440		Olfr26	ENSMUST00000058789		Olfr934	ENSMUST00000074211
257	9	38691337	38691411	Olfr930	ENSMUST00000104874		Olfr919	NM_146440		Olfr926	ENSMUST00000078289		Olfr934	ENSMUST00000074211
258	9	39009005	39009073	Olfr944	ENSMUST00000079650		Olfr938	ENSMUST00000056499		Olfr943	ENSMUST00000071617		Olfr144	ENSMUST00000073248
259	9	39441580	39441654	Olfr961	ENSMUST00000076548		AW551984	AK163843		Olfr960	ENSMUST00000077060		Olfr149	ENSMUST00000082027
260	9	39485622	39485766	Olfr965	ENSMUST00000069342		AW551984	AK163843		Olfr963	NM_001011827		Olfr149	ENSMUST00000082027
261	9	39570023	39570060	Olfr969	ENSMUST00000074566		Olfr149	ENSMUST00000082027		Olfr967	ENSMUST00000069561		Olfr968	ENSMUST00000075928
262	9	40032986	40033061	Scn3b	NM_178227		Olfr985	ENSMUST00000060345		Zfp202	AK172368		Gramd1b	ENSMUST00000121357
263	9	43177689	43177720	AK039939	AK039939		Oaf	NM_178644		Trim29	NM_023655		AK156389	AK156389
264	9	45067353	45067572	Tmprss13	NM_001013373		Tmprss4	AK078890		BC049352	AK138393		Il10ra	NM_008348
265	9	46003775	46003916	BC033915	AK128893		Pafah1b2	XM_001478675		BC033915	NM_027498		Apoc3	ENSMUST00000121916
266	9	51242608	51242643	640374	ENSMUST00000089534		1810046K07Rik	XM_576411		2010007H06Rik	AK084979		1810046K07Rik	XM_001071444
267	9	54609066	54609139	Crabp1	AK045283		Wdr61	NM_023191		Dnaja4	XR_034509		AY074887	NM_145229
268	9	55155583	55155631	AI118078	ENSMUST00000085754		Nrg4	NM_032002		Fbxo22	ENSMUST00000034859		Etfa	AK133525
269	9	55207274	55207307	EG546133	XR_030911		Nrg4	NM_032002		AI118078	NM_172923		Etfa	AK133525
270	9	55486680	55486902	AK087871	AK087871		AK040054	AK040054		Isl2	ENSMUST00000114290		Scaper	ENSMUST00000037110
271	9	57279172	57279395	EG620603	XR_034592		Ppcdc	AK046751		4930430J02Rik	AK015253		Ppcdc	AK038628
272	9	61012012	61012081	100040481	XM_001475306		4933433G08Rik	AK018968		I730028E13Rik	AK167957		LOC622037	AK047575
273	9	78844474	78844508	4930562D21Rik	AK016189		LOC677553	XR_005086		D730047P14Rik	AK021347		436085	XR_032484
274	9	92093238	92093276	Plscr5	XM_001067563		AK156002	AK156002		Plscr5	XM_287936		AK131770	AK131770
275	9	95620264	95620370	Atr	AK157757		Trpc1	AK046014		Pcolce2	AK132395		Trpc1	XM_001926773
276	9	95789034	95789070	Atr	AK037783		1700065D16Rik	NM_028533		Atr	ENSPTRT00000058073		AK038145	AK038145
277	9	109785460	109785534	Cdc25a	AK036499		Camp	NM_009921		Cdc25a	NM_007658		AK087734	AK087734
278	10	6394689	6394730	AK018213	AK018213		Plekhg1	AK076288		AK135978	AK135978		Plekhg1	ENSMUST00000120274
279	10	20010036	20010178	Bclaf1	NM_153787		AK043723	AK043723		Mtap7	NM_008635		4933406P04Rik	AK016707
280	10	23785846	23785975	Taar8a	ENSMUST00000051133		Taar7a	ENSMUST00000105521		Taar7f	NM_001010839		Taar8b	ENSMUST00000092655
281	10	24602826	24602991	Med23	AK304711		Enpp3	AK132256		Med23	NM_027347		Arg1	NM_007482
282	10	29490989	29491096	AK145453	AK145453		Rpl12	AK144905		AK081357	AK081357		EG667696	XR_032442
283	10	29491776	29492037	AK145453	AK145453		Rpl12	AK144905		AK081357	AK081357		EG667696	XR_032442
284	10	29834466	29834497	AK136056	AK136056		EG667696	XR_032442		Gm232	XR_032755		2610036L11Rik	NM_001109747
285	10	39503703	39503887	Rev3l	AK164631		E130307A14Rik	XM_001475662		Rev3l	NM_011264		AA474331	XR_032385
286	10	43484837	43484876	F830002L21Rik	XM_994853		1700021F05Rik	AK007370		F830002L21Rik	ENSMUST00000099888		Qrsl1	NM_001046336
287	10	64912673	64912709	EG216036	XR_031902		AK156155	AK156155		Ctnna3	AK085909		AK076946	AK076946
288	10	69020646	69020681	AK139998	AK139998		A930011B18Rik	AK020844		Ank3	NM_170688		100039734	XM_001473400
289	10	90946276	90946342	AK034176	AK034176		LOC100047110	XR_033215		ENSMUSG00000019985	XM_001476977		AK089569	AK089569
290	10	97386865	97387118	AK132976	AK132976		C030005K15Rik	AK047662		4930525C09Rik	AK019697		ENSMUSG00000074776	AK134882
291	10	97432562	97432601	AK132976	AK132976		ENSMUSG00000074776	AK134882		4930525C09Rik	AK019697		EG667438	XM_990578
292	10	100291435	100291470	AK080684	AK080684		AK042849	AK042849		1700017N19Rik	XM_001165651		AK089527	AK089527
293	10	114310128	114310244	AK028087	AK028087		Trhde	AK163726		4930473D10Rik	XM_001480639		Trhde	AK029833
294	10	114581238	114581310	EG668041	XR_034785		AK044578	AK044578		AK028087	AK028087		Tph2	ENSMUST00000006949
295	10	119895793	119895908	4921513I03Rik	AK076916		AK132108	AK132108		9230105E05Rik	AK033763		Hmga2	NM_010441
296	10	129421179	129421219	Olfr820	ENSMUST00000059244		Olfr247	ENSMUST00000095240		Olfr813	ENSMUST00000105224		Olfr823	ENSMUST00000081469
297	10	129806806	129806886	AK138866	AK138866		Neurod4	NM_007501		5830405N20Rik	AK163027		A330087I24	AK039689
298	10	129842730	129843048	ENSMUSG00000040540	XR_032943		A330087I24	NM_001081448		AK041774	AK041774		A330087I24	AK039689
299	10	129857637	129857711				A330087I24	NM_001081448		ENSMUSG00000040540	XR_032943		A330087I24	AK039689
300	11	4604101	4604317	Zmat5	AK051823		OTTMUSG00000005065	AK044388		Ascc2	AK144613		1110020P15Rik	NM_197979
301	11	4604429	4604461	Zmat5	AK051823		1110020P15Rik	NM_197979		Ascc2	AK144613		Cabp7	ENSBTAT00000023774
302	11	6334123	6334241	OTTMUSG00000005111	XR_033842		AK140871	AK140871		Ppia	XM_001148046		H2afv	XM_001476068
303	11	23557103	23557149	Pus10	NM_001033654		Pex13	AK037872		1700030C12Rik	AK006530		Pex13	NM_023651
304	11	40377457	40377675	Nudcd2	NM_026023		3110004A20Rik	AK019415		OTTMUSG00000005428	XM_001473795		Mat2b	NM_134017
305	11	43341467	43341501	C1qtnf2	AK143205		Pttg1	ENSMUST00000020685		C1qtnf2	XM_001474138		Fabp6	ENSCAFT00000027360
306	11	43391619	43391658	4933415A04Rik	ENSMUST00000056256		Pttg1	ENSMUST00000020685		C1qtnf2	NM_001045530		Fabp6	ENSCAFT00000027360
307	11	44103407	44103549	Il12b	AK162981		Adra1b	AK004891		AK090039	AK090039		Ublcp1	AK153998
308	11	44744894	44745001	Ebf1	AK042925		AK043298	AK043298		Ebf1	AK035781		AK050116	AK050116
309	11	49152542	49152574	Olfr1390	NM_147065		Btnl9	NM_172793		Olfr1391	ENSMUST00000053387		1700024J04Rik	XM_001475426
310	11	60389528	60389665	Llgl1	ENSMUST00000052346		LOC432569	XM_001478614		Alkbh5	NM_172943		LOC432569	ENSMUST00000044250
311	11	62347614	62347653	Ubb	AK007273		AK081679	AK081679		Pigl	AK077687		Cenpv	XM_203393
312	11	69972373	69972408	Mgl1	AK140762		AK156160	AK156160		Mgl2	NM_145137		Slc16a13	AK005699
313	11	69972589	69972620	Mgl1	AK140762		AK156160	AK156160		Mgl2	NM_145137		Slc16a13	AK005699
314	11	73601875	73601911	Olfr23	ENSMUST00000092917		Olfr389	ENSMUST00000122224		Olfr390	ENSMUST00000108466		ENSMUSG00000070382	ENSMUST00000078952
315	11	82583354	82583385	Lig3	ENSMUST00000108174		Cct6b	AK076639		Zfp830	NM_025884		AK158362	AK158362
316	11	90689647	90689897	4930405D11Rik	AK015094		Tom1l1	NM_028011		4930405D11Rik	AK147079		EG664976	XM_991256
317	11	95056474	95056545	Tac4	NM_053093		Dlx4	AK145123		A730090H04Rik	AK139229		OTTMUSG00000001623	XM_001478662
318	11	99218568	99218672	AK051515	AK051515		Krt27	AK077384		Igfbp4	AK165688		Krt28	AK014642
319	11	102347638	102347877	AK084635	AK084635		Gpatch8	AK142570		Gpatch8	AK156405		Gpatch8	ENSMUST00000047539
320	12	4861785	4861925	Atad2b	AK161170		Fkbp1b	NM_016863		BC068281	AK155130		Gm1964	NM_001033488
321	12	9660909	9660944	EG382567	XR_033425		1700022H16Rik	AK006240		Osr1	AK004397		AK157193	AK157193
322	12	11385227	11385304	4930511A02Rik	AK015744		Vsnl1	AK005091		Smc6	NM_025695		Vsnl1	ENST00000406397
323	12	16115075	16115307	AK086030	AK086030		100043273	XR_034655		AK146629	AK146629		AK085978	AK085978
324	12	26940767	26940801	4930549C15Rik	AK016075		AK034994	AK034994		4930480M12Rik	AK015603		Rnf144a	NM_080563
325	12	28949694	28949944	AK157674	AK157674		Sox11	AK165005		669327	XM_001477565		1110015M06Rik	ENSMUST00000020963
326	12	53406483	53406524	AK053688	AK053688		Gpr33	NM_008159		Nubpl	AK301447		AK147018	AK147018
327	12	54423081	54423285	AK052028	AK052028		1700030L22Rik	AK006560		Npas3	XM_001477854		AK156538	AK156538
328	12	64590045	64590124	LOC100048080	XM_001479480		AK043502	AK043502		1700047L15Rik	XM_001000096		Fscb	XM_887483
329	12	64591693	64591966	LOC100048080	XM_001479480		AK043502	AK043502		1700047L15Rik	XM_001000096		Fscb	XM_887483
330	12	71675776	71675809	100041061	XM_001478974		Trim9	NM_053167		100040965	XM_001475577		3110056K07Rik	AK015004
331	12	74487405	74487469	EG666356	XM_001001533		Trmt5	NM_029580		AK141055	AK141055		D830013O20Rik	AK085818
332	12	76785329	76785475	Syne2	AK145252		Rplp2	XM_001479426		AK044480	AK044500		Sgpp1	AK154116
333	12	78910854	78910889	EG666659	XR_034280		EG230765	XR_034472		4930458K08Rik	AK015485		Gphn	AK079555
334	12	80382939	80382978	Rad51l1	NM_009014		Zfyve26	AK042386		Rdh12	AK029126		Zfyve26	NM_001008550
335	12	82621300	82621339	6530401F13Rik	AK018308		Synj2bp	ENSMMUT00000015497		100042143	AK046721		Synj2bp	AK148649
336	12	92276241	92276311	5430427M07Rik	XM_001476535		4930534B04Rik	AK015961		1700105G05Rik	AK007126		4930534B04Rik	NM_181815
337	12	105021663	105021700	B430119L08Rik	AK046594		Serpina1d	NM_009246		Ppp4r4	NM_028980		667951	XR_032416
338	13	9411016	9411352	AK158502	AK158502		100039719	XR_031060		Dip2c	ENSMUST00000062376		EG666986	XR_031247
339	13	19110858	19110934	Amph	XM_888730		AK132085	AK132085		Amph	NM_175007		AK079834	AK079834
340	13	23066698	23066783	V1rh6	NM_134215		V1rh18	NM_134241		V1rh17	ENSMUST00000110445		V1rh14	ENSMUST00000072044
341	13	30040379	30040424	AK046934	AK046934		E2f3	ENSMUST00000091673		AK156512	AK156512		E2f3	NM_010093
342	13	32185616	32185757	A730091E23Rik	AK043390		9130221L21Rik	AK033692		4930548F15Rik	XM_988151		Gmds	NM_146041
343	13	33400940	33400981	Serpinb9f	NM_183197		Serpinb9c	AK017139		Serpinb9e	NM_011456		EG619715	AK146381
344	13	46605957	46606042	Cap2	AK047701		ENSMUSG00000062282	XM_001473359		Cap2	NM_026056		Nup153	AK031006
345	13	57516142	57516400	1700066J03Rik	AK006903		Trpc7	AK137418		1700072F12Rik	AK006936		Spock1	AK039058
346	13	62146971	62147079	665444	XR_033290		EG623505	XM_001001941		LOC100046266	XM_001476346		EG665455	XR_033329
347	13	62711406	62711438	6720490N10Rik	AK020176		6720489N17Rik	XM_001472312		LOC100044392	XR_030595		6720489N17Rik	AK033958
348	13	64090989	64091021	Zfp367	AK161420		EG665575	XR_001751		AK047957	AK047957		Hsd17b3	ENSMUST00000039832
349	13	66047649	66047684	EG628746	ENSMUST00000069489		C7	XM_906460		EG665851	XR_033056		C7	ENSMUST00000079229
350	13	71529503	71529689	627230	XM_001478019		Adamts16	NM_172053		AK079392	AK079392		LOC100045479	XM_001474376
351	13	76774215	76774250	Mctp1	ENSMUST00000099361		ENSMUSG00000074798	AK139474		Mctp1	NM_030174		Brctd1	NM_134071
352	13	81883599	81883635	Cetn3	ENSOANT00000030068		Polr3g	AK037264		2900024O10Rik	NM_028372		AK035002	AK161157
353	13	86200532	86200568	EG667230	XM_001476653		Cox7c	NM_007749		Ccnh	NM_023243		100042887	XM_001478997
354	13	89870570	89870651	100042940	XM_001476802		Vcan	XM_215451		Hapln1	NM_013500		Vcan	NM_001134474
355	13	89870754	89870789	100042940	XM_001476802		Vcan	XM_215451		Hapln1	NM_013500		Vcan	NM_001134474
356	13	92254502	92254541	Dhfr	AK136212		Rasgrf2	ENSMUST00000022221		AK078328	AK078328		ENSMUSG00000074778	ENSMUST00000099326
357	13	96646205	96646352	AK139139	AK139139		Iqgap2	AK042038		AK146386	AK146386		Iqgap2	NM_027711
358	13	96647382	96647772	AK139139	AK139139		Iqgap2	AK042038		AK146386	AK146386		Iqgap2	NM_027711
359	13	97355787	97355852	AK031476	AK031476		Polk	AK042272		Col4a3bp	AK030305		AK149836	AK149836
360	13	100532497	100532745	Serf1	NM_011353		Mtap1b	NM_008634		1700012J22Rik	AK005917		Cartpt	XM_001478122
361	13	101072480	101072636	ENSMUSG00000051723	ENSMUST00000060994		Naip2	AK136436		Smn1	NM_011420		Naip2	ENSMUST00000042220
362	13	105005049	105005101	Cenpk	AK082939		2410002O22Rik	NM_001093759		Trim23	AK038469		Ppwd1	NM_172807
363	13	108419610	108419898	1700006H21Rik	AK005677		AK133395	AK133395		100040820	XM_001475957		Zswim6	NM_145456
364	13	109590551	109590619	AK142752	AK142752		AK089884	AK089884		Pde4d	AK164820		AK144529	AK144529
365	13	111336001	111336355	LOC100044935	AK140017		Gapt	NM_177713		Plk2	NM_152804		4930526H09Rik	AK015902
366	14	10983913	10984120	LOC547334	XM_623018		AK156837	AK156837		100042415	XR_030882		AK039880	AK039880
367	14	22011900	22012043	B130016H12Rik	AK044964		Ap3m1	AK004740		Adk	AK151863		AK157449	AK157449
368	14	23038203	23038278	AK029936	AK029936		EG665075	XM_977116		C130012C08Rik	AK081373		4930405A10Rik	AK015475
369	14	27803023	27803061	Hesx1	NM_010420		Appl1	NM_145221		Asb14	ENSMMUT00000029541		AK085803	AK085803
370	14	28246572	28246799	D14Abb1e	AK164210		B130052P14Rik	AK140385		D14Abb1e	NM_028945		AK143273	AK143273
371	14	37999316	37999391	EG382871	XR_033408		Ghitm	AK093887		Lrit2	NM_173418		AK077087	AK077087
372	14	38001266	38001303	EG382871	XR_033408		Ghitm	AK093887		Lrit2	NM_173418		AK077087	AK077087
373	14	41850999	41851081	EG622782	XM_891420		5730469M10Rik	AK156326		AK145422	AK145422		Dydc2	AK016963
374	14	42638936	42639013	EG666239	XM_001472293		100041849	XM_001477735		1700016D02Rik	XM_982411		100041910	XM_001477788
375	14	42978746	42978946	EG666322	XM_001476034		100042031	XM_001477912		EG385234	XR_035340		AK157534	AK157534
376	14	42979075	42979106	EG666322	XM_001476034		100042031	XM_001477912		EG385234	XR_035340		AK157534	AK157534
377	14	47565524	47565603	Lgals7	AK006299		2810457G06Rik	AK013359		Lgals7	ENSMUST00000022386		AK051979	AK051979
378	14	47617332	47617441	Lgals7	AK006299		2810457G06Rik	AK013359		Lgals7	ENSMUST00000022386		AK051979	AK051979
379	14	48102115	48102192	AK077956	AK077956		Dlgap5	NM_144553		Fbxo34	AK171630		D14Ertd436e	NM_172599
380	14	49111321	49111355	6720456H20Rik	AK048288		1700128I11Rik	AK007311		6720456H20Rik	NM_172600		Otx2	ENSMUST00000058010
381	14	50040978	50041014	AK133034	AK133034		Slc35f4	XM_001063155		AK079710	AK079710		Slc35f4	ENSMUST00000074368
382	14	54740364	54740471	A630038E17Rik	AK088167		AK040338	AK040338		A630038E17Rik	AK131826		EG626545	XM_903846
383	14	55231934	55232000	Psmb11	AK162727		4931414P19Rik	AK163117		AK040135	AK040135		Psmb5	NM_011186
384	14	55534440	55534513	Il25	NM_080729		Slc22a17	AK163116		Pabpn1	AK137240		Efs	NM_010112
385	14	56932721	56932795	Atp12a	NM_138652		Gzmb	NM_013542		EG668082	XR_033891		ENSMUSG00000075584	AK133326
386	14	60114343	60114430	Cab39l	ENSMUST00000022553		Setdb2	NM_001081024		Cab39l	AK005323		Cdadc1	AK032600
387	14	60521634	60521707	4930563I02Rik	AK015998		AK083780	AK083780		Shisa2	NM_145463		Atp8a2	AK094653
388	14	62218369	62218450	Trim13	NM_023233		AK084307	AK084307		Trim13	AK013959		Dleu2	AK165901
389	14	88692400	88692615	AK076681	AK076681		ENSMUSG00000062611	XM_001480945		AK157565	AK157565		Pcdh20	AK086570
390	14	95590097	95590133	AK156177	AK156177		AK156966	AK156966		100043783	XM_001480950		AK076596	AK076596
391	14	96730063	96730099	6720463M24Rik	AK020138		Klhl1	AK163473		4921530L21Rik	ENSCAFT00000007970		Klhl1	NM_053105
392	14	98414451	98414746	6720463M24Rik	AK020138		AK041577	AK041577		4921530L21Rik	ENSCAFT00000007970		Dach1	ENSMUST00000110812
393	14	100978737	100978858	AK157416	AK157416		Klf12	AK021307		EG668684	XM_974325		1700110M21Rik	NM_029680
394	14	104783537	104783870	Rnf219	AK018834		AK051163	AK051163		4930518C04Rik	AK015821		D130079A08Rik	AK047857
395	14	112614268	112614341	EG223186	XM_139243		AK047644	AK047644		AK158732	AK158732		BC005512	AK135827
396	15	3297607	3297642	AK007090	AK007090		AK033034	AK033034		AK038305	AK038305		Ghr	NM_010284
397	15	4550026	4550062	C6	NM_016704		AK157695	AK157695		AK036151	AK036151		AK136915	AK136915
398	15	6475769	6475937	Phb	AK037454		AK047335	AK047335		C9	NM_013485		100039396	XM_001472901
399	15	10620153	10620221	4930556M19Rik	XM_001473444		AK135454	AK135454		AK157306	AK157306		Rai14	NM_030690
400	15	12043891	12044028	Zfr	NM_011767		100040027	XM_001474103		1700047G03Rik	AK006707		100040066	XM_001473990
401	15	16765523	16765607	AK156073	AK156073		LOC100039005	XM_001473982		Cdh9	NM_009869		4921515E04Rik	AK132982
402	15	36611286	36611322	ENSMUSG00000072619	AK144597		Pabpc1	AK005009		Spag1	AK032601		Ywhaz	AK003664
403	15	38900640	38900879	Cthrc1	AK090258		AK087598	AK087598		EG636952	XR_032548		D030063E12	AK051059
404	15	41758890	41758938	Angpt1	AK036506		Abra	NM_175456		EG432946	XM_895768		EG432947	XR_032727
405	15	43189612	43189683	ENSMUSG00000079048	ENSMUST00000110292		Eif3e	ENSMODT00000035945		Rspo2	AK011587		ENSMUSG00000072592	AK148391
406	15	44769670	44769711	AK076714	AK076714		5730410E15Rik	AK043739		A930017M01Rik	XR_035197		EG432950	XM_913150
407	15	58329681	58329786	Fer1l6	XM_977315		AK156153	AK156153		D15Ertd621e	NM_145959		AK155845	AK155845
408	15	75146859	75146895	LOC672552	XM_001475103		ENSMUSG00000068348	ENSMUST00000089689		Ly6f	NM_008530		100041107	XM_001475080
409	16	3309389	3309582	AK139879	AK139879		100042188	XR_033357		AK139865	AK139865		A130079P16Rik	AK139632
410	16	4733204	4733264	Hmox2	NM_010443		Nmral1	AK078389		Hmox2	AK134536		AK136034	AK146648
411	16	16281009	16281041	Yars2	AK083653		2310008H04Rik	AK044836		EG433003	XM_909990		Dnm1l	AK051443
412	16	17487634	17487769	Aifm3	AK158809		Pi4ka	NM_001001983		Crkl	AK087977		4930451C15Rik	ENSCAFT00000035213
413	16	23733556	23733636	AK149722	AK149722		EG625969	XR_032916		Rtp4	AK018021		AK089881	AK089881
414	16	31868913	31868950	Dlg1	AK164019		AK037346	AK037346		Dlg1	XM_001479185		AK157684	AK157684
415	16	32113969	32114108	AK132600	AK132600		Pigx	AK008583		1500031L02Rik	NM_025892		Lrrc33	AK028367
416	16	43831037	43831139	2610015P09Rik	XM_915882		AK145700	AK145700		Drd3	ENSMUST00000023390		Qtrtd1	NM_029128
417	16	44024784	44025084	Nat13	NM_028108		Gramd1c	AK035257		4930552F14Rik	AK016097		Gramd1c	AK029543
418	16	57342651	57342732	Filip1l	AK146705		2610528E23Rik	ENSMUST00000023430		AK040269	AK040269		2610528E23Rik	NM_025599
419	16	57787638	57787746	Dcbld2	NM_028523		435480	XM_001479292		Filip1l	AK019472		100043477	XM_001480251
420	16	58785454	58785529	Olfr183	XM_001479397		Olfr172	ENSMUST00000095991		Cldnd1	AK003808		Olfr173	ENSMUST00000049940
421	16	59133703	59134024	Olfr195	ENSMUST00000075381		Olfr194	ENSMUST00000072608		Olfr183	XM_001479397		Olfr196	NM_146779
422	16	59177265	59177597	Olfr203	ENSMUST00000089305		Olfr196	NM_146779		Olfr195	ENSMUST00000075381		Olfr197	NM_146484
423	16	63068934	63068966	Cggbp1	AK086053		Arl13b	ENSMUST00000114319		Pros1	NM_011173		Epha3	ENSMUST00000064405
424	16	65081619	65081691	Pou1f1	AK133615		677448	XR_005062		100043815	XM_001480402		Htr1f	NM_008310
425	16	65081800	65081908	Pou1f1	AK133615		677448	XR_005062		100043815	XM_001480402		Htr1f	NM_008310
426	16	67171254	67171294	AK140396	AK140396		AK036875	AK036875		4933411O13Rik	AK029643		AK048285	AK048285
427	16	67726746	67726811	AK140396	AK140396		AK047767	AK047767		4933411O13Rik	AK029643		AK076764	AK076764
428	16	85117226	85117470	EG622000	XR_034501		App	AK161854		AK150191	AK150191		App	XM_001104525
429	16	85219421	85219522	EG622000	XR_034501		App	XM_001104525		AK150191	AK150191		AK150055	AK150055
430	16	87769497	87769550	2810407A14Rik	AK041784		AK089686	AK089686		Bach1	NM_007520		AK013021	AK013021
431	16	92195532	92195572	Kcne2	NM_133603		Atp5o	NM_138597		AK087806	AK087806		1700048M11Rik	AK006730
432	17	3534182	3534223	1700102H20Rik	AK018936		Tiam2	AK013860		Cldn20	NM_001101560		Tfb1m	NM_146074
433	17	19664706	19664825	Vmn2r101	NM_001104563		AK134158	AK134158		Vmn2r100	NM_001104562		AK133268	AK133268
434	17	22669524	22669555	100042656	XM_001478701		6330416L07Rik	AK048043		AK149246	AK149246		Vmn2r111	NM_001104573
435	17	23946255	23946358	Srrm2	AK028296		100042865	XM_001478950		Srrm2	NM_175229		Tceb2	ENST00000409477
436	17	35809826	35810023	100043663	XM_001480927		Gtf2h4	NM_001047142		AK049715	AK049715		Gtf2h4	NM_010364
437	17	36339303	36339339	LOC100046579	XR_033272		H2-T3	XM_914307		2410017I17Rik	AK082845		677333	XR_031461
438	17	36469476	36469584	AK157243	AK157243		H2-M10.1	NM_013544		AK138323	AK138323		H2-M10.3	NM_201608
439	17	54462442	54462481	EG629178	XM_914048		Slc5a7	AK053063		AK157160	AK157160		EG668529	XR_034597
440	17	69856534	69856719	Dlgap1	ENSMUST00000003366		100043623	XM_001480567		A330050F15Rik	NM_001145192		AK030114	AK030114
441	17	83665915	83666034	EG545226	XM_619494		100043900	XM_001481201		Pkdcc	XM_001480482		F830004D09Rik	AK089598
442	17	92377035	92377103	100043747	XM_001479881		Nrxn1	AK137407		Nanp	ENSMUST00000057074		100043907	XM_001481217
443	18	8082373	8082410	LOC100044795	AK145555		ENSMUSG00000056177	AK047780		EG225134	XR_031272		Gjd4	NM_153086
444	18	22726075	22726218	Nol4	AK144413		AK053050	AK053050		Asxl3	XM_140204		Nol4	AK029800
445	18	25589852	25590173	AK080207	AK080207		ENSMUSG00000054990	NM_001142698		AW554918	NM_001033532		Brunol4	XM_001473121
446	18	33314375	33314478	Camk4	AK043457		2310026I22Rik	AK009506		Camk4	ENSMUST00000042868		AK043558	AK043558
447	18	33395330	33395367	AK053952	AK053952		Stard4	AK165641		Camk4	NM_009793		EG433170	XM_907487
448	18	34681404	34681507	Wnt8a	ENSMUST00000012426		Fam13b	AK084711		Pkd2l2	AK030120		Nme5	AK138562
449	18	36014871	36014906	Cxxc5	ENSRNOT00000045795		Tmem173	XM_921603		Cxxc5	AK132950		100042131	XM_001475304
450	18	37034553	37034631	EG627427	XR_032902		Hars	AK088824		EG627427	XR_001608		AK148742	AK148742
451	18	37784429	37784534	3222401L13Rik	AK045900		AK029749	AK029749		4930517L18Rik	AK019682		Slc25a2	XM_909128
452	18	39041650	39041721	EG545253	NM_001033789		Fgf1	XM_001153355		AK084173	AK084173		Fgf1	NM_010197
453	18	46728564	46729102	Eif1a	AK019451		AK076363	AK076363		ENSMUSG00000079669	ENSMUST00000115479		Ticam2	AK080873
454	18	50395857	50395899	Fam170a	NM_001004061		EG667233	XR_033028		Hsd17b4	AK169077		Hdhd1a	AK014922
455	18	52348669	52348746	Ftmt	AK015346		AK135052	AK135052		Prr16	AK042678		AK029999	AK029999
456	18	57067775	57068004	ENSMUSG00000073558	AK141979		AK137462	AK137462		Lmnb1	NM_010721		March3	NM_177115
457	18	57474579	57474802	Prrc1	NM_028447		C330018D20Rik	AK140255		Megf10	NM_001001979		Prrc1	XM_001478741
458	18	61678131	61678355	Csnk1a1	AK167550		5730411F24Rik	AK030242		AK032118	AK032118		5730411F24Rik	ENSMUST00000051931
459	18	62073556	62073596	Sh3tc2	AK143600		Ablim3	AK082380		1500015A07Rik	AK133612		Adrb2	NM_007420
460	18	65007642	65007714	Nedd4l	NM_001114386		Atp8b1	AK157316		AK156807	AK156807		A330084C13Rik	AK039675
461	18	79021100	79021138	ENSMUSG00000069334	ENSMUST00000091807		AK053189	AK053189		4931439C15Rik	AK016507		Setbp1	NM_053099
462	19	11587052	11587151	Ms4a6b	NM_027209		AK079938	AK079938		EG666926	XM_908810		AK159370	AK159665
463	19	11642408	11642439	ENSMUSG00000067555	ENSMUST00000087884		AK079938	AK079938		Ms4a4d	NM_025658		AK159370	AK159665
464	19	12017610	12017685	Osbp	NM_001033174		EG622845	XM_001476626		Patl1	AK161738		Olfr1423	ENSMUST00000087831
465	19	12039850	12040207	Osbp	NM_001033174		EG622845	XM_001476626		Patl1	AK161738		Olfr1423	ENSMUST00000087831
466	19	12631200	12631236	4632417K18Rik	AK172402		AK152734	AK152734		Mpeg1	NM_010821		4122401K19Rik	AK039403
467	19	29026905	29027032	Ppapdc2	ENSMUST00000045674		4430402I18Rik	AK014471		Slc1a1	NM_009199		4430402I18Rik	AK016454
468	19	32723662	32723833	Papss2	AK007539		Papss2	AK029185		Papss2	NM_011864		Atad1	AK033639
469	19	37357002	37357038	Kif11	AK147754		Ide	AK078930		AK076880	AK076880		Ide	NM_031156
470	19	41894814	41894855	Frat1	AK015680		Arhgap19	AK164477		AK145978	AK167556		Arhgap19	XM_001500418
471	19	43113771	43113919	AK132743	AK132743		LOC545291	XM_001055916		AK139688	AK139688		LOC545291	NM_001081257
472	19	44273874	44273910	Scd3	AK078713		Pkd2l1	AK046772		Erlin1	AK019290		AK138552	AK141626
473	19	45105647	45105678	Sfxn3	NM_053197		Pdzd7	AK033653		9430030N17Rik	AK020447		Pdzd7	XM_915960
474	19	46924731	46924767	A930026I22Rik	AK020893		ENSMUSG00000067124	AK158670		Cnnm2	ENSMUST00000077666		A330044H09	AK039451
475	19	51148484	51148577	AK149616	AK149616		LOC100048026	XM_001479372		AK039031	AK039031		Xpnpep1	AK166715
476	19	52956838	52956870	AA387883	AK043996		LOC100048026	XM_001479372		Ins1	NM_008386		Xpnpep1	AK166715
477	19	56208402	56208663	Habp2	ENSMUST00000078284		4930552P12Rik	AK019762		AK047239	AK047239		Nrap	NM_008733
